# Supplementary material for: 2,5-Diketopiperazine Derivatives as Potential Anti-Influenza (H5N2) Agents: Synthesis, Biological Evaluation, and Molecular Docking Study
Source: Molecules. 2022 Jun 29;27(13):4200. doi: 10.3390/molecules27134200 (PMC9268516; doi:10.3390/molecules27134200)
Supplement: Supplementary file 1 [file molecules-27-04200-s001.zip]

Archive with 1 entries (1 files):
- molecules-1726820-supplementary.pdf
